# Supplementary material for: Method Development Progress in Genetic Engineering of Thraustochytrids
Source: Mar Drugs. 2021 Sep 11;19(9):515. doi: 10.3390/md19090515 (PMC8467673; doi:10.3390/md19090515)
Supplement: Supplementary file 1 [file marinedrugs-19-00515-s001.zip]

Archive with 1 entries (1 files):
- marinedrugs-1301108-supplementary.pdf
